# Supplementary material for: Designer diffusion media microstructures enhance polymer electrolyte fuel cell performance
Source: Energy Environ Sci. 2025 Oct 14;18(23):10061–77. doi: 10.1039/d5ee03633j (PMC12573437; doi:10.1039/d5ee03633j)
Supplement: EE-018-D5EE03633J-s002 [file EE-018-D5EE03633J-s002.xlsx]

## Sheet: Roll-to-sheet production
General model parameters	Value	Unit
Electricity price	0.2	$/kWh
Water cost	0.9	$/m3
Factory up-time	0.9	fraction
Production time	28382400	s
Production	51566.9	m2/year
T ambient	20	C
Energy intensity	23.1546	kWh/m2
Overall cost structure
OPEX
Raw materials	3.82623	$/m2
Solution mixing	0.135154	$/m2		Mixing of starting materials	Value	Unit		Membrane sheet washing	Value	Unit		Membrane drying	Value	Unit		Stabilization and carbonization oven	Value	Unit		PTFE spray coating	Value	Unit		Drying oven	Value	Unit			Economy of scale effect										Sensitivity analysis
NIPS and washing	2.66453	$/m2		Polymer weight fr	0.16	wt-fr		Surface area to wash	206267	m2/year		Membrane porosity	0.9	-		Amount of runs per oven per day	2	batch / day		Spray coating machine	https://trivec.eu/producten/belt-spraying-machine/	-		Time per run	2.75	h						Scaling formula		y = a*x^(-n)					Varied parameter	Worst case	Price	Base case	Price	Best case	Price				,
Membrane drying	1.0107	$/m2		PAN fraction	0.064	wt-fr			0.00726744	m2/s		Membrane area to dry	0.00726744	m2/s		Up-time	0.9	fraction		Electrode throughput	0.00181686	m2/s		Energy consumption per m2	0.995378	kWh/m2			Power law		a =	4880.93	n =	0.49					Oven size (volume)	1	29.9	1.5	23.95	2	20.6
Thermal treatment	1.18861	$/m2		PVP fraction	0.096	wt-fr		Coating width	1	m		Membrane thickness	0.0004	m		NIPS m2 per year	51566.9	m2/year		Belt width	0.35	m		Thermal energy costs per m2	0.199076	$/m2													Oven time	2	38.5	1	23.95	0.5	16.7
Inert atmosphere	0.0898222	$/m2		DMF fraction	0.84	wt-fr		Coating speed	0.00726744	m/s		Membrane volume to dry	2.90698e-06	m3/s		Energy consumption per m2	5.94305	kWh/m2		Electrode dimensions	0.25	m								15200	51566.9	152000	304000	760000	1520000	7600000			Water usage in washing	0.24	26.3	0.12	23.95	0.06	22.5
Hydrophobization	0.5	$/m2		DMF density	944	kg/m3		Water usage per m2 membrane	0.12	m3/m2		Water volume in pores	2.61628e-06	m3/s		Thermal energy costs per m2	1.18861	$/m2		Belt speed	0.00726744	m/s		Oven model					Our process	43.5912	23.9575	14.1058	10.0437	6.41067	4.56456	2.07445			CAPEX uncertainty	2	32.5	1	23.95	0.5	19.7
Drying and sintering	0.199076	$/m2		Solution density	1095.04	kg/m3		Annual water consumption	24752.1	m3		Water weight in pores	0.00261628	kg/s						PTFE dispersion	0.5	$/m2		Scaling factor versus carbonization oven	0.5	fraction			Reference process	90.3289		28.1579	18.4868	11.1184	8.02632	4.60526			Production uptime	0.85	24.6	0.9	23.95	0.95	23
Labor costs	5.81769	$/m2		Casting thickness	0.0004	m		Normalized consumption	0.48	m3/m2		Thickness water film on top	0.001	m		Oven model	Value	Unit		Estimated cost	150000	$		Scaled surface area	7.28	m2			Upper bound	70.0736	38.512	22.6754	16.1454	10.3053	7.3376	3.33472			Electricity price	0.4	28.7	0.2	23.95	0.1	21.6
CAPEX depreciation	4.0229	$/m2		Total surface area shrinkage	0.25	m2/m2 cast		Water cost per m2	0.432	$/m2		Water weight on top	0.00726744	kg/s		Dried sheet dimensions								Scaled weight insulation	533.76	kg			Lower bound	30.3955	16.7052	9.8358	7.00334	4.47007	3.1828	1.44649			Starting material cost	7.7	27.8	3.8	23.95	1.9	22
Return-on-investment margin	4.50274	$/m2		Solution volume per m2 electrode	0.0016	m3 / m2		Water temperature	40	C		Total water to dry	0.00988372	kg/s		Width	0.5	m		PTFE spray coating alternative	Value	Unit		Scaled weight graphite+sheets	709.535	kg			Oven time change impact	0.607516	-0.302714
Total cost	23.9575	$/m2		PAN price	3.56	$/kg		Water cp	4.186	Kj/kg C		Water latent heat	2257	kJ/kg		Length	0.5	m		Spray coating machine	https://www.alibaba.com/product-detail/Waterproof-Membrane-Spraying-Machine_1601382985405.html?spm=a2700.7724857.0.0.181a4707Moz08w	-		Volume ratio with reference oven	56.25	x													Relative change	Worst	Best
				PVP price	12.5	$/kg		dT	20	C		Evaporation power	22.3076	kW		Thickness	0.0003	m		Coating speed	0-10	m/min		Scaling exponent oven price	0.5	-													Production uptime	0.65	-0.95
CAPEX				DMF price	0.9	$/kg		Fresh water need	0.000872093	m3/s		Heating of water delta T	60	C		Graphite spacer plate	0.002	m		Estimated cost	50000	$		Drying and sintering oven price	51000	$													Water usage in washing	2.35	-1.45
Heated mixer 50L	29040	$		PAN cost	0.39919	$/m2		Heating energy	11.1627	kWh/m2		Heating power	2.4824	kW		Diffusion spacer	0.002	m																					Starting material cost	3.85	-1.95
Coagulation and rinsing bath	50000	$		PVP cost	2.10248	$/m2		Heating cost	2.23253	$/m2		Heating efficiency	0.75	-		Sheet stack height	0.0043	m		Average CAPEX spray coating	100000			Thermal sequence															Electricity price	4.75	-2.35
Convective air dryer	25000	$		DMF cost	1.32456	$/m2		Rinsing bath CAPEX	50000	$		Total energy consumption per m2	5.05348	kWh/m2		Sheet stack volume per stack	0.001075	m3						T0	20	C													Oven size (volume)	5.95	-3.35
Graphite plate materials	21851.2	$		Total material costs	3.82623	$/m2						Thermal energy cost per m2	1.0107	$/m2		Total sheet stack volume	1.35	m3						T1	100	C													CAPEX uncertainty	8.55	-4.25
Oven (stabilization & carbonization)	146473	$										Convective air dryer CAPEX	25000	$		Oven size								Ramp 1	5	C/min													Oven time	14.55	-7.25
Dip coating station	100000	$		Mixer power calculation												Width	1	m						Ramp time 1	960	s
Oven (sintering)	51000	$		Calculator tool used	https://cedarstoneindustry.com/mixing-calculator/?srsltid=AfmBOopr7_jK08oAhWu4zsnC87oP6Pm1JfaNFYk0ClgYFwM2SrPv4B5-	-										Length	1.5	m						Hold time 1	1800	s
Total CAPEX	423364	$		Tank volume	38	L										Height	1	m						T2	370	C
Hand factor	4.9			Fluid specific gravity	1.1	-										Oven volume	1.5	m3						Ramp 2	5	C/min
Installed costs	2.07449e+06	$		Viscosity	1000	cP										Filling capacity	0.9	fraction						Ramp time 2	3240	s
Depreciation time	10	years		# of impellers	1											Used oven volume	1.35	m3						Hold time 2	1800	s
Depreciation cost	207449	$/year		Impeller type	Helical											# sheet stacks per batch	1255.81
ROI corrected CAPEX	4.39641e+06	$		Impeller diameter	0.38	m										m2 of dried sheet per batch	313.953	m2						Thermal energy model heat capacity
Return on investment	10	%		Mixer shaft speed	500	RPM										Shrinkage factor (0.5x0.5)	0.25	-						T1-T0	80	C
inflation correction	0.02	fraction		Mixing power	3.86	kW										m2 of carbonized material	78.4884	m2 / batch						Insulation	22417.9	kJ
ROI margin	2.32192e+06	$		Vessel surface area	2	m2																		Graphite + sheet	39734	kJ
ROI margin normalized	4.50274	$/m2		Thermal insulation	4	W/m2C										Thermal program	Value	Unit						Total	62151.9	kJ
Normalized CAPEX	4.0229	$/m2		dT	70	C										T0	20	C						T2-T1	270	C
				Heating jacket energy use	4415.04	kWh/year										T1	270	C		time scaling factor	1			Insulation	75660.5	kJ
Labor costs	300000	$		Total energy consumption	34847.3	kWh/year										Ramp	2	C/min						Graphite + sheet	134102	kJ
# of operators	6	fte		Normalized energy consumption	0.675769	kWh/m2										Ramp time 1	7500	s						Total	209763	kJ
Yearly salary	50000	$/annum		Mixing cost	0.135154	$/m2										Hold time 1	3600	s						Heater efficiency	0.9
				Mixer investment cost https://www.alibaba.com/product-detail/Stainless-Steel-double-jacketed-50l-100l_1601062020495.html?spm=a2700.7724857.0.0.1dcb2389EqVQmk	9680	$										Atmosphere switch	1800	s						Total heat capacity	75.5318	kWh / batch
				Mixers required for continuous operation	3	-										T2	850	C
				Total mixer cost	29040	$										Ramp	5	C/min						Thermal energy loss model	Value	Unit
																Ramp time 2	6960	s						Insulation surface area	7.28	m2
																Hold time 2	2400	s						Insulation thickness	0.2	m
																T3	1050	C						Thermal conductivity	0.17	W/m/C
																Ramp	5	C/min						Ramp 1 dT avg	40	C
																Ramp time 3	2400	s						Heat lost	0.0660053	kWh
																Hold time 3	2400	s						Hold time 1 dT	80	C
																T4	20	C						Heat lost	0.24752	kWh
																Ramp	10	C/min						Ramp 2 dT avg	215	C
																Ramp time	6180	s						Heat lost	1.19738	kWh
																Total time	33240	s						Hold time 2 dT	350	C
																	9.23333	h						Heat lost	1.0829	kWh
																								Total heat lost	2.5938	kWh / batch
																Oven capital cost	Value	Unit
																Reference oven	STZ 12-17 https://santefurnace.en.made-in-china.com/product/LECphdOzLUkF/China-1700c-High-Temperature-Box-Atmosphere-Muffle-Furnace-Vacuum-Furnace-for-Ceramics.html?pv_id=1ipjbu95e31f&faw_id=1ipjbu9mfad5&bv_id=1ipjc2hds95b&pbv_id=1ipjbu7r7fff	-
																Width	0.2	m
																Length	0.3	m
																Height	0.2	m
																Oven volume	0.012	m3
																Volume ratio	112.5	x smaller
																Reference oven cost	6800	$
																Scaling exponent	0.65	-
																Scaling law cost per oven	146473	$
																Oven operational cost	Value	Unit
																Steel volume	0.073271	m3
																^ weight	575.177	kg
																Specific heat capacity		kJ/kg/C
																Refractory volume	2.224	m3
																^ weight (density 480 kg/m3 https://www.pro-hurt.pl/en/products/refractory-bricks-jm/)	1067.52	kg
																Specific heat capacity	1.05	kJ/kg/C
																Graphite + sheet volume	1.35	m3
																^weight (density 2260 kg/m3)	1419.07	kg
																Specific heat capacity	0.7	kJ/kg/C
																Thermal energy model	Value	Unit
																T1-T0	250	C
																Insulation	140112	kJ
																Graphite + sheet	248337	kJ
																Total	388449	kJ
																T2-T1	580	C
																Insulation	325060	kJ
																Graphite + sheet	576142	kJ
																Total	901202	kJ
																T3-T2	200	C
																Insulation	112090	kJ
																Graphite + sheet	198670	kJ
																Total	310759	kJ
																Heater efficiency	0.9
																Total heat capacity	444.559	kWh / batch
																Thermal energy loss model	Value	Unit
																Insulation surface area	14.56	m2
																Insulation thickness	0.4	m
																Thermal conductivity	0.17	W/m/C
																Ramp 1 dT avg	125	C
																Heat lost	1.61146	kWh
																Hold time 1 dT	250	C
																Heat lost	1.547	kWh
																Atmosphere switch	0.7735	kWh
																Ramp 2 dT avg	540	C
																Heat lost	6.46027	kWh
																Hold time 2 dT	830	C
																Heat lost	3.42403	kWh
																Ramp 3 dT avg	930	C
																Heat lost	3.83656	kWh
																Hold time 3 dT	1030	C
																Heat lost	4.24909	kWh
																Total heat lost	21.9019	kWh / batch
																Atmosphere switch
																Total sheet stack volume	1.35	m3
																Gas volume in oven	0.15	m3
																Refresh rate during flushing	1	per min
																Required N2 flow rate	0.0025	m3/s
																N2 price	0.5	$/kg
																N2 cost of flushing	2.8125	$/batch
																	0.0358333	$/m2
																Refresh rate during carbonization	0.000333333	m3/s
																Carbonization time	20340	s
																Atmosphere refresh cost	0.0539889	$/m2
																Total N2 cost	0.0898222	$/m2
																Graphite plate investment cost
																Amount of plates	1255.81	-
																Plate area	0.25	m2
																Total plate area	313.953	m2
																Areal cost	17.4	$/m2 plate
																Plate batch cost	5462.79	$/batch
																Amount of plate sets required	4	-
																Total cost	21851.2	$

## Sheet: Stack-based cost reduction
Voltage (V)	0.7	Power
NIPS MV	1.15	0.805	W/cm2
H15C14	0.995	0.6965	W/cm2
		0.155779	power density increase
Stack
Production	$/kWnet	Contingency	BOS	MEA assembly	CVM	GDL	Membrane	BP	CL
1000	191	17.19	5.73	13.37	5.73	19.1	26.74	21.01	78.31
5000	135	12.15	4.05	8.1	2.7	8.1	18.9	9.45	70.2
10000	125	11.25	3.75	7.5	2.5	5	16.25	8.75	68.75
20000	112	10.08	3.36	5.6	2.24	4.48	13.44	7.84	64.96
50000	105	9.45	3.15	6.3	2.1	3.15	10.5	7.35	63
100000	99	8.91	2.97	5.94	1.98	2.97	8.91	6.93	60.39
Stack
Production	$/kWnet	Contingency	BOS	MEA assembly	CVM	GDL	Membrane	BP	CL
0	105	9.45	3.15	6.3	2.1	3.15	10.5	7.35	63	0
0.01	104.16	9.45	3.15	6.3	2.1	3.1185	10.395	7.2765	62.37	1
0.02	103.32	9.45	3.15	6.3	2.1	3.087	10.29	7.203	61.74	2
0.03	102.48	9.45	3.15	6.3	2.1	3.0555	10.185	7.1295	61.11	3
0.04	101.64	9.45	3.15	6.3	2.1	3.024	10.08	7.056	60.48	4
0.05	100.8	9.45	3.15	6.3	2.1	2.9925	9.975	6.9825	59.85	5
0.06	99.96	9.45	3.15	6.3	2.1	2.961	9.87	6.909	59.22	6
0.07	99.12	9.45	3.15	6.3	2.1	2.9295	9.765	6.8355	58.59	7
0.08	98.28	9.45	3.15	6.3	2.1	2.898	9.66	6.762	57.96	8
0.09	97.44	9.45	3.15	6.3	2.1	2.8665	9.555	6.6885	57.33	9
0.1	96.6	9.45	3.15	6.3	2.1	2.835	9.45	6.615	56.7	10
0.11	95.76	9.45	3.15	6.3	2.1	2.8035	9.345	6.5415	56.07	11
0.12	94.92	9.45	3.15	6.3	2.1	2.772	9.24	6.468	55.44	12
0.13	94.08	9.45	3.15	6.3	2.1	2.7405	9.135	6.3945	54.81	13
0.14	93.24	9.45	3.15	6.3	2.1	2.709	9.03	6.321	54.18	14
0.15	92.4	9.45	3.15	6.3	2.1	2.6775	8.925	6.2475	53.55	15
0.16	91.56	9.45	3.15	6.3	2.1	2.646	8.82	6.174	52.92	16
0.17	90.72	9.45	3.15	6.3	2.1	2.6145	8.715	6.1005	52.29	17
0.18	89.88	9.45	3.15	6.3	2.1	2.583	8.61	6.027	51.66	18
0.19	89.04	9.45	3.15	6.3	2.1	2.5515	8.505	5.9535	51.03	19
0.2	88.2	9.45	3.15	6.3	2.1	2.52	8.4	5.88	50.4	20
Cost decrease	-0.128	fraction
													https://www.hydrogen.energy.gov/docs/hydrogenprogramlibraries/pdfs/review24/24004-hd-fuel-cell-system-cost-2023.pdf?sfvrsn=70ff384f_3
